# Supplementary material for: Bacterial persisters in long-term infection: Emergence and fitness in a complex host environment
Source: PLoS Pathog. 2020 Dec 14;16(12):e1009112. doi: 10.1371/journal.ppat.1009112 (PMC7769609; doi:10.1371/journal.ppat.1009112)
Supplement: S1 Table — (XLSX) [file ppat.1009112.s004.xlsx]

## Sheet: S1 Table
S1 Table. Persister genes identified in previous P. aeruginosa studies.
Locus	Gene	Product	Function	Reference
PA5338	spoT	Guanosine-3',5'-bis(diphosphate) 3'-phyrophosphohydrolase	Adaptation, protection; Nucleotide biosynthesis and metabolism	[1]
PA0934	relA	GTP pyrophokinase	Adaptation, protection	[1]
PA3622	rpoS	Sigma factor RpoS	Transcription	[2,3]
PA4723	dksA	DksA	Transcription; DNA replication	[1]
PA5002	dnpA	de-N-acetylase	Membrane proteins	[4]
PA1045		Hypothetical protein	Unknown	[4]
PA0299	spuC	Polyamine:pyruvate transaminase	Carbon compound catabolism	[4]
PA3589		Probable acyl-CoA thiolase	Carbon compound catabolism	[4]
PA3883		Probable short-chain dehydrogenase	Putative enzyme	[4]
PA5261	algR	AlgR	Two-component regulatory system; secreted factors	[4]
PA0318		Hypothetical protein	Putative enzymes	[4]
PA0409	pilH	PilH	Motility, chemotaxis; Two-component regulatory system	[4]
PA3166	pheA	Chorismate mutase	Amino acid biosynthesis and metabolism	[4]
PA5332	crc	Catabolite repression control protein	Carbon compound catabolism; energy metabolism	[5]
PA4756	carB	Carbamoylphosphate synthase	Nucleotide metabolism; Amino acid biosynthesis and metabolism	[6]
References
1	Darija V, Tsuneko O, Keiji M, Heni S, Shizuo K, Katsuhiko H, et al. Functional Analysis of spoT, relA and dksA Genes on Quinolone Tolerance in Pseudomonas aeruginosa under Nongrowing Condition. Microbiol Immunol. 2013;50: 349–357. doi:doi:10.1111/j.1348-0421.2006.tb03793.x
2	Murakami K, Ono T, Viducic D, Kayama S, Mori M, Hirota K, et al. Role for rpoS gene of Pseudomonas aeruginosa in antibiotic tolerance. FEMS Microbiol Lett. 2005;242: 161–167. doi:10.1016/j.femsle.2004.11.005
3	Nguyen D, Joshi-Datar A, Lepine F, Bauerle E, Olakanmi O, Beer K, et al. Active Starvation Responses Mediate Antibiotic Tolerance in Biofilms and Nutrient-Limited Bacteria. Science (80- ). 2011;334: 982–986. doi:10.1126/science.1211037
4	De Groote VN, Verstraeten N, Fauvart M, Kint CI, Verbeeck AM, Beullens S, et al. Novel persistence genes in Pseudomonas aeruginosa identified by high-throughput screening. FEMS Microbiol Lett. 2009;297: 73–79. doi:10.1111/j.1574-6968.2009.01657.x
5	Zhang L, Chiang WC, Gao Q, Givskov M, Tolker-Nielsen T, Yang L, et al. The catabolite repression control protein Crc plays a role in the development of antimicrobial-tolerant subpopulations in Pseudomonas aeruginosa biofilms. Microbiology. 2012;158: 3014–3019. doi:10.1099/mic.0.061192-0
6	Cameron DR, Shan Y, Zalis EA, Isabella V, Lewis K. A Genetic Determinant of Persister Cell Formation in Bacterial Pathogens. O’Toole G, editor. J Bacteriol. 2018;200: 1–11. doi:10.1128/JB.00303-18
