# Supplementary material for: Bacterial persisters in long-term infection: Emergence and fitness in a complex host environment
Source: PLoS Pathog. 2020 Dec 14;16(12):e1009112. doi: 10.1371/journal.ppat.1009112 (PMC7769609; doi:10.1371/journal.ppat.1009112)
Supplement: S1 Dataset — Description of all isolates including age, genotypic, and phenotypic information used in the analysis. Specific legend included below and in dataset file. (XLSX) [file ppat.1009112.s005.xlsx]

## Sheet: PersisterDB_Supplement_16Jul20
ID	Sequence_ID	SRA_accNo	Genotype	Patient	Lineage	Date_no	IageCT	Length1PA	cip	Adhesion	GR_LB	cipR	PersisterScore	Persister	Pst_class
C03P6204I110909a	1	ERS402418	DK03	P6204	P6204-DK03	2009.86	0	2.761	0.023	0.73	0.657257	S	3	1	Hip
C03P6204I062110a	2	ERS402543	DK03	P6204	P6204-DK03	2010.47	0.616	3.377	0.125	0.9	0.696386	S	4	1	Hip
C03P6204I010511a	3	ERS402645	DK03	P6204	P6204-DK03	2011.01	1.156	3.917	0.25	1.19	0.819182	S	2	0	Lop
C03P6204I111510a	4	ERS402755	DK03	P6204	P6204-DK03	2010.87	1.016	3.777	0.25	0.77	0.814949	S	3	1	Hip
C04P2505I090507b	6	ERS402791	DK04	P2505	P2505-DK04	2007.68	0	0	0.094	0.95	0.774327	S	0	0	Lop
C06P4405I041311a	8	NA	DK06	P4405	P4405-DK06	2011.29	0.462	0.462	1.5	0.43	0.180654	R	4	1	Hip
C06P4405I041311b	9	NA	DK06	P4405	P4405-DK06	2011.29	0.462	0.462	3	0.38	0.360239	R	4	1	Hip
C06P4405I111011a	10	ERS402395	DK06	P4405	P4405-DK06	2011.86	1.037	1.037	2	0.28	0.265242	R	4	1	Hip
C06P4405I111011b	11	ERS402409	DK06	P4405	P4405-DK06	2011.86	1.037	1.037	3	0.15	0.343067	R	4	1	Hip
C06P4405I012512a	12	ERS402417	DK06	P4405	P4405-DK06	2012.07	1.245	1.245	3	0.16	0.313729	R	4	1	Hip
C06P4405I060811a	13	ERS402432	DK06	P4405	P4405-DK06	2011.44	0.615	0.615	0.25	0.33	0.15373	S	4	1	Hip
C06P4405I060811b	13.1	ERS402435	DK06	P4405	P4405-DK06	2011.44	0.615	0.615	4	0.17	0.380513	R	4	1	Hip
C06P4405I122211a	14	ERS402446	DK06	P4405	P4405-DK06	2011.98	1.153	1.153	0.125	0.2	0.193463	S	3	1	Hip
C06P4405I122211b	14.1	ERS402450	DK06	P4405	P4405-DK06	2011.98	1.153	1.153	0.125	0.32	0.112874	S	4	1	Hip
C06P4405I070412a	15	ERS402463	DK06	P4405	P4405-DK06	2012.51	1.687	1.687	4	0.42	0.322282	R	3	1	Hip
C07P5005I062112a	16	ERS402471	DK07	P5005	P5005-DK07	2012.47	0.583	0.583	2	0.48	0.75086	R	2	0	Lop
C07P5005I112111a	19	ERS402507	DK07	P5005	P5005-DK07	2011.89	0	0	0.19	0.56	0.650483	S	4	1	Hip
C07P5005I031912a	17	ERS402484	DK07	P5005	P5005-DK07	2012.22	0.328	0.328	4	0.36	0.757136	R	3	1	Hip
C07P5005I112811a	20	ERS402518	DK07	P5005	P5005-DK07	2011.91	0.019	0.019	0.19	0.49	0.709275	S	3	1	Hip
C04P2505I111511a	21	ERS402531	DK04	P2505	P2505-DK04	2011.87	4.194	4.194	0.25	2.82	0.518345	S	1	0	Lop
C04P2505I062109a	22	ERS402542	DK04	P2505	P2505-DK04	2009.47	1.794	1.794	0.75	0.74	0.792719	R	0	0	Lop
C04P2505I090507a	23	ERS402554	DK04	P2505	P2505-DK04	2007.68	0	0	0.094	1.49	0.613228	S	0	0	Lop
C04P2505I112409a	24	ERS402558	DK04	P2505	P2505-DK04	2009.9	2.219	2.219	0.19	2	0.720767	S	0	0	Lop
C06P4405I060811c	25	ERS402568	DK06	P4405	P4405-DK06	2011.44	0.615	0.615	4	0.29	0.505272	R	4	1	Hip
C04P2505I061212a	26	ERS402578	DK04	P2505	P2505-DK04	2012.45	4.769	4.769	0.19	3	0.556866	S	0	0	Lop
C05P2505I050212a	27	ERS402588	DK05	P2505	P2505-DK05	2012.34	0	4.658	0.19	0.62	0.902373	S	0	0	Lop
C04P2505I111511b	28	ERS402599	DK04	P2505	P2505-DK04	2011.87	4.194	4.194	0.19	3.09	0.58488	S	0	0	Lop
C04P2505I100411a	29.1	ERS402612	DK04	P2505	P2505-DK04	2011.76	4.081	4.081	0.19	3.24	0.507568	S	0	0	Lop
C04P2505I102308a	30	ERS402621	DK04	P2505	P2505-DK04	2008.81	1.133	1.133	0.5	1.4	0.719896	S	0	0	Lop
C04P2505I110811a	31	ERS402632	DK04	P2505	P2505-DK04	2011.86	4.175	4.175	0.38	1.65	0.672923	S	0	0	Lop
C06P4405I031611a	33	ERS402656	DK06	P4405	P4405-DK06	2011.21	0.387	0.387	4	0.09	0.44396	R	4	1	Hip
C06P4405I102710a	34	ERS402666	DK06	P4405	P4405-DK06	2010.82	0	0	0.25	0.12	0.442861	S	2	0	Lop
C06P4405I102710b	35	ERS402677	DK06	P4405	P4405-DK06	2010.82	0	0	0.19	0.82	0.779558	S	0	0	Lop
C06P4405I011911a	36	ERS402687	DK06	P4405	P4405-DK06	2011.05	0.228	0.228	1.5	0.21	0.219083	R	3	1	Hip
C04P2505I102307a	37	ERS402698	DK04	P2505	P2505-DK04	2007.81	0.133	0.133	0.19	1.62	0.857356	S	2	0	Lop
C04P2505I022708a	38	ERS402708	DK04	P2505	P2505-DK04	2008.16	0.477	0.477	0.19	1.64	0.841934	S	0	0	Lop
C04P2505I032311a	39	ERS402719	DK04	P2505	P2505-DK04	2011.23	3.549	3.549	0.25	2.48	0.529424	S	0	0	Lop
C04P2505I022712a	40	ERS402730	DK04	P2505	P2505-DK04	2012.16	4.477	4.477	0.25	2.08	0.583685	S	0	0	Lop
C04P2505I121311a	41	ERS402741	DK04	P2505	P2505-DK04	2011.95	4.272	4.272	NA	1.96	0.595129	NA	0	0	Lop
C57P9204I082310	45	NA	DK57	P9204	P9204-DK57	2010.65	1.956	4.87	NA	1.63	0.433245	NA	0	0	Lop
C57P9204I122111b	52	NA	DK57	P9204	P9204-DK57	2011.98	3.284	6.198	NA	0.28	0.498165	NA	0	0	Lop
C03P6204I061611a	54	ERS402781	DK03	P6204	P6204-DK03	2011.46	1.603	4.363	0.75	0.36	0.869716	R	4	1	Hip
C03P6204I061611b	55	ERS402782	DK03	P6204	P6204-DK03	2011.46	1.603	4.363	0.38	0.59	0.519737	S	4	1	Hip
C03P6204I061611c	56	ERS402783	DK03	P6204	P6204-DK03	2011.46	1.603	4.363	1.5	0.44	0.8633	R	4	1	Hip
C03P6204I061611d	57	ERS402784	DK03	P6204	P6204-DK03	2011.46	1.603	4.363	1.5	0.44	0.786902	R	4	1	Hip
C08P8804I110910a	59	ERS402786	DK08	P8804	P8804-DK08	2010.86	0.15	1.484	3	0.53	0.822502	R	4	1	Hip
C08P8804I111710a	60	ERS402787	DK08	P8804	P8804-DK08	2010.88	0.172	1.505	2	0.31	0.816141	R	1	0	Lop
C08P8804I111710b	60.1	ERS402788	DK08	P8804	P8804-DK08	2010.88	0.172	1.505	0.19	0.82	0.857875	S	0	0	Lop
C08P8804I052511a	61	ERS402789	DK08	P8804	P8804-DK08	2011.4	0.694	2.027	0.25	1	0.768682	S	0	0	Lop
C08P8804I101011a	62	ERS402790	DK08	P8804	P8804-DK08	2011.78	1.07	2.403	0.38	1.58	0.581725	S	1	0	Lop
C08P8804I030712b	63	ERS402792	DK08	P8804	P8804-DK08	2012.19	1.478	2.811	0.38	5.11	0.86826	S	2	0	Lop
C08P8804I101810a	64	ERS402793	DK08	P8804	P8804-DK08	2010.8	0.092	1.425	0.19	2.78	0.838569	S	0	0	Lop
C08P8804I010411a	65	ERS402794	DK08	P8804	P8804-DK08	2011.01	0.303	1.637	0.25	0.98	0.777264	S	0	0	Lop
C08P8804I091510a	66	ERS402795	DK08	P8804	P8804-DK08	2010.71	0	1.333	0.25	1.02	0.84319	S	1	0	Lop
C08P8804I030712a	67	ERS402796	DK08	P8804	P8804-DK08	2012.19	1.478	2.811	3	0.16	0.467431	R	0	0	Lop
C57P9204I090908a	71	NA	DK57	P9204	P9204-DK57	2008.69	0	2.914	0.125	6.77	0.467971	S	1	0	Lop
C57P9204I111008a	72	NA	DK57	P9204	P9204-DK57	2008.86	0.169	3.083	0.19	0.18	0.424281	S	0	0	Lop
C57P9204I111008b	73	NA	DK57	P9204	P9204-DK57	2008.86	0.169	3.083	2	1.78	0.403344	R	0	0	Lop
C04P2505I090507c	75	ERS402798	DK04	P2505	P2505-DK04	2007.68	0	0	0.094	7.49	0.828913	S	0	0	Lop
C09P0804I082906a	76	ERS402799	DK09	P0804	P0804-DK09	2006.66	0.308	0.308	4	0.88	0.67461	R	0	0	Lop
C09P0804I050806a	77	ERS402800	DK09	P0804	P0804-DK09	2006.36	0	0	0.19	3.35	0.75278	S	0	0	Lop
C09P0804I110607a	78	ERS402801	DK09	P0804	P0804-DK09	2007.85	1.495	1.495	0.38	0.25	0.542915	S	0	0	Lop
C09P0804I110607b	79	ERS402802	DK09	P0804	P0804-DK09	2007.85	1.495	1.495	0.75	5.62	1.15359	R	0	0	Lop
C09P0804I030508a	80	ERS402803	DK09	P0804	P0804-DK09	2008.18	1.825	1.825	0.75	12.48	0.60302	R	0	0	Lop
C09P0804I091808a	81	ERS402804	DK09	P0804	P0804-DK09	2008.72	2.361	2.361	1	0.39	0.388458	R	0	0	Lop
C09P0804I091808b	81.1	ERS402805	DK09	P0804	P0804-DK09	2008.72	2.361	2.361	2	2.11	1.16209	R	0	0	Lop
C09P0804I091808c	82	ERS402806	DK09	P0804	P0804-DK09	2008.72	2.361	2.361	1	0.95	0.608521	R	1	0	Lop
C09P0804I091808d	82.1	ERS402807	DK09	P0804	P0804-DK09	2008.72	2.361	2.361	1	2.87	0.337227	R	0	0	Lop
C09P0804I121508a	83	ERS402808	DK09	P0804	P0804-DK09	2008.96	2.603	2.603	0.75	10.42	0.333835	R	4	1	Hip
C09P0804I081208b	85	ERS402810	DK09	P0804	P0804-DK09	2008.62	2.261	2.261	2	5.21	0.518113	R	4	1	Hip
C09P0804I042910a	86	ERS402811	DK09	P0804	P0804-DK09	2010.33	3.974	3.974	0.75	1.4	0.837962	R	3	1	Hip
C09P0804I062209a	87	ERS402812	DK09	P0804	P0804-DK09	2009.48	3.122	3.122	1	0.83	0.582921	R	3	1	Hip
C09P0804I082409a	88	ERS402813	DK09	P0804	P0804-DK09	2009.65	3.294	3.294	1.5	1.16	0.835811	R	1	0	Lop
C09P0804I070110a	89	ERS402814	DK09	P0804	P0804-DK09	2010.5	4.147	4.147	2	0.09	0.845395	R	4	1	Hip
C09P0804I070110b	90	ERS402815	DK09	P0804	P0804-DK09	2010.5	4.147	4.147	2	1.31	0.87514	R	1	0	Lop
C09P0804I062209b	91	ERS402816	DK09	P0804	P0804-DK09	2009.48	3.122	3.122	2	0.18	0.757685	R	2	0	Lop
C11P5105I051412a	92	ERS402817	DK11	P5105	P5105-DK11	2012.37	0	0.439	0.19	0.3	0.555284	S	0	0	Lop
C11P5105I081412a	93	ERS402818	DK11	P5105	P5105-DK11	2012.62	0.25	0.689	0.75	3.73	0.573995	R	0	0	Lop
C10P5105I120611a	94	ERS402819	DK10	P5105	P5105-DK10	2011.93	0	0	0.38	1.84	0.758786	S	0	0	Lop
C12P1404I040406a	95	ERS402820	DK12	P1404	P1404-DK12	2006.26	0	0	0.19	0.78	0.761183	S	0	0	Lop
C12P1404I051407a	96	ERS402821	DK12	P1404	P1404-DK12	2007.37	1.1107	1.111	0.125	7.36	0.780804	S	0	0	Lop
C12P1404I042009a	102	ERS402398	DK12	P1404	P1404-DK12	2009.3	3.0438	3.044	NA	2.84	0.709403	NA	0	0	Lop
C12P1404I042009b	103	ERS402399	DK12	P1404	P1404-DK12	2009.3	3.0438	3.044	6	0.29	0.541958	R	0	0	Lop
C12P1404I102810a	104	ERS402400	DK12	P1404	P1404-DK12	2010.83	4.5658	4.566	12	4.61	0.61847	R	0	0	Lop
C12P1404I102810b	105	ERS402401	DK12	P1404	P1404-DK12	2010.83	4.5658	4.566	3	0.72	0.473012	R	4	1	Hip
C12P1404I102810d	107	ERS402403	DK12	P1404	P1404-DK12	2010.83	4.5658	4.566	3	32.05	0.200718	R	0	0	Lop
C12P1404I061212a	109	ERS402405	DK12	P1404	P1404-DK12	2012.45	6.1886	6.189	1.5	4.98	0.317605	R	4	1	Hip
C13P0504I100610a	110	ERS402406	DK13	P0504	P0504-DK13	2010.77	4.906	5.067	64	2.78	0.7675	R	0	0	Lop
C13P0504I011608a	111	ERS402407	DK13	P0504	P0504-DK13	2008.04	2.183	2.344	1.5	1.17	0.906126	R	1	0	Lop
C13P0504I040308a	112	ERS402408	DK13	P0504	P0504-DK13	2008.26	2.397	2.559	0.5	0.47	0.515431	S	0	0	Lop
C13P0504I100610b	113	ERS402410	DK13	P0504	P0504-DK13	2010.77	4.906	5.067	2	0.98	0.779084	R	3	1	Hip
C13P0504I091610a	114	ERS402411	DK13	P0504	P0504-DK13	2010.71	4.85	5.011	0.125	1.48	0.73697	S	4	1	Hip
C13P0504I011410a	115	ERS402412	DK13	P0504	P0504-DK13	2010.04	4.178	4.339	6	1.77	0.302781	R	1	0	Lop
C13P0504I051612a	116	ERS402413	DK13	P0504	P0504-DK13	2012.38	6.516	6.678	0.75	0.13	0.543519	R	1	0	Lop
C13P0504I040308b	117	ERS402414	DK13	P0504	P0504-DK13	2008.26	2.397	2.559	0.5	3.14	0.302517	S	0	0	Lop
C13P0504I040308d	119	ERS402416	DK13	P0504	P0504-DK13	2008.26	2.397	2.559	0.25	0.84	0.810337	S	0	0	Lop
C13P0504I102207a	120	ERS402419	DK13	P0504	P0504-DK13	2007.81	1.95	2.111	0.19	0.34	0.492522	S	0	0	Lop
C13P0504I102207b	121	ERS402420	DK13	P0504	P0504-DK13	2007.81	1.95	2.111	0.19	0.25	0.529973	S	0	0	Lop
C13P0504I111005a	122	ERS402421	DK13	P0504	P0504-DK13	2005.86	0	0.161	0.19	0.94	0.796172	S	0	0	Lop
C14P3104I031312a	123	ERS402422	DK14	P3104	P3104-DK14	2012.2	3.817	9.597	0.5	1.13	0.644846	S	0	0	Lop
C14P3104I083011a	124	ERS402423	DK14	P3104	P3104-DK14	2011.67	3.28	9.061	1	0.85	0.762988	R	0	0	Lop
C17P3804I040511i	Z	ERS402868	DK17	P3804	P3804-DK17	2011.26	4.583	4.583	0.19	0.5	0.828839	S	0	0	Lop
C17P3804I012308b	NA10	ERS402855	DK17	P3804	P3804-DK17	2008.06	1.383	1.383	0.5	0.47	0.850794	S	2	0	Lop
C17P3804I012308c	NA11	ERS402856	DK17	P3804	P3804-DK17	2008.06	1.383	1.383	0.19	0.54	0.663371	S	1	0	Lop
C17P3804I041812c	NA31	ERS402857	DK17	P3804	P3804-DK17	2012.3	5.619	5.619	0.125	1.08	0.578922	S	2	0	Lop
C14P3104I083011b	124.1	ERS402424	DK14	P3104	P3104-DK14	2011.67	3.28	9.061	0.75	2.24	0.639766	R	0	0	Lop
C14P3104I091211a	125	ERS402425	DK14	P3104	P3104-DK14	2011.7	3.314	9.095	0.75	3.96	0.529017	R	0	0	Lop
C14P3104I051111a	126	ERS402426	DK14	P3104	P3104-DK14	2011.36	2.978	8.759	1.5	0.54	0.577536	R	0	0	Lop
C14P3104I051111b	126.1	ERS402427	DK14	P3104	P3104-DK14	2011.36	2.978	8.759	NA	3.74	0.54095	NA	0	0	Lop
C14P3104I051111c	127	ERS402428	DK14	P3104	P3104-DK14	2011.36	2.978	8.759	0.75	3.59	0.572462	R	0	0	Lop
C14P3104I051111d	127.1	ERS402429	DK14	P3104	P3104-DK14	2011.36	2.978	8.759	0.5	2.12	0.774285	S	0	0	Lop
C14P3104I020911a	128	ERS402430	DK14	P3104	P3104-DK14	2011.11	2.723	8.503	1	2.25	0.690319	R	0	0	Lop
C14P3104I021011a	129	ERS402431	DK14	P3104	P3104-DK14	2011.11	2.725	8.506	0.75	2.34	0.684223	R	1	0	Lop
C14P3104I070610a	130	ERS402433	DK14	P3104	P3104-DK14	2010.52	2.131	7.912	0.75	1.82	0.671	R	1	0	Lop
C14P3104I091009a	131	ERS402434	DK14	P3104	P3104-DK14	2009.69	1.309	7.089	0.5	1.85	0.689766	S	1	0	Lop
C14P3104I051908a	132	ERS402436	DK14	P3104	P3104-DK14	2008.39	0	5.781	0.094	0.61	0.803891	S	0	0	Lop
C15P1905I062812a	134	ERS402438	DK15	P1905	P1905-DK15	2012.49	3.95	5.157	6	1.03	0.715041	R	0	0	Lop
C15P1905I071608a	135	ERS402439	DK15	P1905	P1905-DK15	2008.54	0	1.208	0.25	0.55	1.15392	S	2	0	Lop
C15P1905I010609a	136	ERS402440	DK15	P1905	P1905-DK15	2009.02	0.473	1.68	0.19	0.65	1.04612	S	2	0	Lop
C15P1905I010609b	136.1	ERS402441	DK15	P1905	P1905-DK15	2009.02	0.473	1.68	3	0.54	0.715746	R	2	0	Lop
C15P1905I011812a	137	ERS402442	DK15	P1905	P1905-DK15	2012.05	3.505	4.713	4	1.28	0.764569	R	3	1	Hip
C15P1905I011812b	138	ERS402443	DK15	P1905	P1905-DK15	2012.05	3.505	4.713	1.5	0.12	0.702839	R	0	0	Lop
C15P1905I011812c	138.1	ERS402444	DK15	P1905	P1905-DK15	2012.05	3.505	4.713	1.5	0.08	0.707977	R	0	0	Lop
C15P1905I122110a	139	ERS402445	DK15	P1905	P1905-DK15	2010.97	2.43	3.638	1.5	0.11	1.03511	R	3	1	Hip
C15P1905I032911a	140	ERS402447	DK15	P1905	P1905-DK15	2011.25	2.702	3.91	1	0.92	0.587649	R	0	0	Lop
C15P1905I032911b	140.1	ERS402448	DK15	P1905	P1905-DK15	2011.25	2.702	3.91	0.75	0.68	0.666031	R	2	0	Lop
C15P1905I041212a	141	ERS402449	DK15	P1905	P1905-DK15	2012.28	3.739	4.947	2	0.7	0.275314	R	1	0	Lop
C15P1905I102412a	142	ERS402451	DK15	P1905	P1905-DK15	2012.82	4.272	5.48	3	0.43	1.04915	R	3	1	Hip
C15P1905I102412b	143	ERS402452	DK15	P1905	P1905-DK15	2012.82	4.272	5.48	1	0.11	0.381277	R	0	0	Lop
C16P1905I050107a	144	ERS402453	DK16	P1905	P1905-DK16	2007.34	0	0	0.19	0.51	1.08401	S	0	0	Lop
C15P1905I032911c	145	ERS402454	DK15	P1905	P1905-DK15	2011.25	2.702	3.91	2	0.22	0.502039	R	3	1	Hip
C15P1905I062812b	146	ERS402455	DK15	P1905	P1905-DK15	2012.49	3.95	5.157	1	0.77	0.617672	R	4	1	Hip
C15P1905I090111a	147	ERS402456	DK15	P1905	P1905-DK15	2011.67	3.126	4.333	NA	2.59	0.833324	NA	0	0	Lop
C15P1905I090111b	148	ERS402457	DK15	P1905	P1905-DK15	2011.67	3.126	4.333	NA	0.11	0.642495	NA	0	0	Lop
C19P4103I091008a	149	ERS402458	DK19	P4103	P4103-DK19	2008.69	2.183	2.183	1	3.06	0.192559	R	0	0	Lop
C19P4103I020708a	150	ERS402460	DK19	P4103	P4103-DK19	2008.1	1.592	1.592	0.25	1.91	0.702715	S	1	0	Lop
C19P4103I020708b	151	ERS402461	DK19	P4103	P4103-DK19	2008.1	1.592	1.592	0.094	0.82	0.582638	S	0	0	Lop
C19P4103I013107a	152	ERS402462	DK19	P4103	P4103-DK19	2007.08	0.574	0.574	0.094	3.3	0.585847	S	1	0	Lop
C19P4103I070407a	153	ERS402464	DK19	P4103	P4103-DK19	2007.51	1	1	0.25	2.59	0.677076	S	0	0	Lop
C19P4103I070407b	154	ERS402465	DK19	P4103	P4103-DK19	2007.51	1	1	0.19	2.71	0.615287	S	0	0	Lop
C19P4103I082007a	155	ERS402466	DK19	P4103	P4103-DK19	2007.64	1.127	1.127	0.125	0.84	0.350439	S	0	0	Lop
C19P4103I070406a	156	ERS402467	DK19	P4103	P4103-DK19	2006.51	0	0	0.125	3.74	0.701956	S	0	0	Lop
C19P4103I111810a	157	ERS402468	DK19	P4103	P4103-DK19	2010.88	4.372	4.372	0.19	0.38	0.336482	S	1	0	Lop
C19P4103I022609a	158	ERS402469	DK19	P4103	P4103-DK19	2009.15	2.644	2.644	1.5	4.01	0.321296	R	3	1	Hip
C19P4103I102909a	159	ERS402470	DK19	P4103	P4103-DK19	2009.83	3.318	3.318	1	1.7	0.37646	R	1	0	Lop
C19P4103I091008c	160	ERS402472	DK19	P4103	P4103-DK19	2008.69	2.183	2.183	1.5	3.46	0.393974	R	0	0	Lop
C19P4103I080612a	161	ERS402473	DK19	P4103	P4103-DK19	2012.6	6.089	6.089	0.125	0.25	0.427104	S	0	0	Lop
C19P4103I080612b	161.1	ERS402474	DK19	P4103	P4103-DK19	2012.6	6.089	6.089	0.38	0.3	0.482957	S	0	0	Lop
C19P4103I080612c	162	ERS402475	DK19	P4103	P4103-DK19	2012.6	6.089	6.089	0.75	4.28	0.569204	R	2	0	Lop
C19P4103I032812b	163.1	ERS402477	DK19	P4103	P4103-DK19	2012.24	5.732	5.732	NA	2.73	0.455431	NA	0	0	Lop
C19P4103I032812c	164	ERS402478	DK19	P4103	P4103-DK19	2012.24	5.732	5.732	1	7.59	0.469428	R	0	0	Lop
C02P4103I031811a	165	ERS402479	DK02	P4103	P4103-DK02	2011.22	0	4.705	2	1.12	0.303781	R	0	0	Lop
C20P4103I031811b	166	ERS402480	DK20	P4103	P4103-DK20	2011.22	0	4.705	6	0.34	0.29125	R	3	1	Hip
C19P4103I052510a	167	ERS402481	DK19	P4103	P4103-DK19	2010.4	3.891	3.891	2	0.95	0.345335	R	4	1	Hip
C19P4103I052510b	168	ERS402482	DK19	P4103	P4103-DK19	2010.4	3.891	3.891	0.25	0.41	0.329042	S	0	0	Lop
C19P4103I052510c	169	ERS402483	DK19	P4103	P4103-DK19	2010.4	3.891	3.891	0.25	2.58	0.308737	S	2	0	Lop
C19P4103I052510d	170	ERS402485	DK19	P4103	P4103-DK19	2010.4	3.891	3.891	2	0.46	0.311669	R	0	0	Lop
C19P4103I052510e	171	ERS402486	DK19	P4103	P4103-DK19	2010.4	3.891	3.891	0.38	0.82	0.532596	S	3	1	Hip
C19P4103I052510f	172	ERS402487	DK19	P4103	P4103-DK19	2010.4	3.891	3.891	0.5	1	0.498345	S	1	0	Lop
C24P2204I080812a	173	ERS402488	DK24	P2204	P2204-DK24	2012.61	0	8.573	0.19	0.4	0.804922	S	0	0	Lop
C24P2204I080812b	174	ERS402489	DK24	P2204	P2204-DK24	2012.61	0	8.573	0.19	0.38	0.774701	S	0	0	Lop
C24P2204I111912a	175	ERS402490	DK24	P2204	P2204-DK24	2012.89	0.28	8.853	0.064	0.09	0.775506	S	0	0	Lop
C24P2204I111912b	176	ERS402491	DK24	P2204	P2204-DK24	2012.89	0.28	8.853	0.19	0.34	0.813497	S	0	0	Lop
C23P2204I030210a	177	ERS402492	DK23	P2204	P2204-DK23	2010.17	0	6.14	0.25	0.87	0.955827	S	0	0	Lop
C22P2204I011209a	178	ERS402493	DK22	P2204	P2204-DK22	2009.03	0	5	0.125	0.84	0.776223	S	0	0	Lop
C21P2204I061306a	180	ERS402496	DK21	P2204	P2204-DK21	2006.45	1.056	2.42	0.094	3.88	0.668765	S	1	0	Lop
C21P2204I061306b	180.1	ERS402497	DK21	P2204	P2204-DK21	2006.45	1.056	2.42	0.64	4.32	0.917055	R	0	0	Lop
C21P2204I110805a	181	ERS402498	DK21	P2204	P2204-DK21	2005.86	0.459	1.823	0.19	2.75	0.837006	S	0	0	Lop
C21P2204I052305a	182	ERS402499	DK21	P2204	P2204-DK21	2005.4	0	1.364	0.125	2.83	0.908915	S	0	0	Lop
C24P2204I100812b	184	ERS402501	DK24	P2204	P2204-DK24	2012.77	0.167	8.739	0.094	0.1	0.762071	S	0	0	Lop
C25P2605I100112a	185	ERS402502	DK25	P2605	P2605-DK25	2012.75	3.429	3.884	0.38	0.4	0.411755	S	3	1	Hip
C33P2605I103111a	187	ERS402504	DK33	P2605	P2605-DK33	2011.83	0	2.966	0.19	0.17	0.860798	S	0	0	Lop
C26P2605I081511a	188	ERS402505	DK26	P2605	P2605-DK26	2011.62	0	2.755	0.064	0.82	0.901341	S	0	0	Lop
C25P2605I083010a	189	ERS402506	DK25	P2605	P2605-DK25	2010.67	1.342	1.797	0.125	0.37	0.796116	S	0	0	Lop
C25P2605I011810a	190	ERS402508	DK25	P2605	P2605-DK25	2010.05	0.725	1.18	0.064	0.93	0.769122	S	0	0	Lop
C25P2605I042709a	192	ERS402510	DK25	P2605	P2605-DK25	2009.32	0	0.455	0.094	1.9	0.799201	S	0	0	Lop
C12P2605I111908a	193	ERS402511	DK12	P2605	P2605-DK12	2008.89	0.016	0.016	0.125	1.55	0.393475	S	0	0	Lop
C12P2605I111308a	194	ERS402512	DK12	P2605	P2605-DK12	2008.87	0	0	0.094	1.04	0.341082	S	0	0	Lop
C12P2605I111308b	195	ERS402513	DK12	P2605	P2605-DK12	2008.87	0	0	0.125	0.86	0.438099	S	0	0	Lop
C31P2305I062712a	216	ERS402538	DK31	P2305	P2305-DK31	2012.49	3.342	3.342	1.5	1.94	0.826292	R	0	0	Lop
C31P2305I022811a	217	ERS402539	DK31	P2305	P2305-DK31	2011.16	2.011	2.011	1	1.28	0.993003	R	1	0	Lop
C31P2305I062011a	218	ERS402540	DK31	P2305	P2305-DK31	2011.47	2.322	2.322	1	1.27	0.81568	R	0	0	Lop
C31P2305I060110a	219	ERS402541	DK31	P2305	P2305-DK31	2010.42	1.27	1.27	0.75	1.28	0.963819	R	0	0	Lop
C31P2305I022409a	220	ERS402544	DK31	P2305	P2305-DK31	2009.15	0	0	0.19	0.23	1.10752	S	0	0	Lop
C31P2305I032309a	221	ERS402545	DK31	P2305	P2305-DK31	2009.23	0.081	0.081	0.125	0.17	0.997596	S	0	0	Lop
C31P2305I121409a	222	ERS402546	DK31	P2305	P2305-DK31	2009.96	0.806	0.806	0.125	0.49	1.0544	S	0	0	Lop
C32P8203I021907a	224	ERS402548	DK32	P8203	P8203-DK32	2007.14	0	4.397	0.38	0.69	0.994469	S	2	0	Lop
C32P8203I042808a	225	ERS402549	DK32	P8203	P8203-DK32	2008.33	1.191	5.589	4	1.9	0.698741	R	0	0	Lop
C32P8203I081208a	226	ERS402550	DK32	P8203	P8203-DK32	2008.62	1.481	5.878	0.38	0.92	0.747386	S	0	0	Lop
C32P8203I090709a	227	ERS402551	DK32	P8203	P8203-DK32	2009.69	2.55	6.948	0.38	4.36	0.819405	S	1	0	Lop
C32P8203I090709b	228	ERS402552	DK32	P8203	P8203-DK32	2009.69	2.55	6.948	0.38	1.11	0.438279	S	3	1	Hip
C32P8203I072009a	229	ERS402553	DK32	P8203	P8203-DK32	2009.55	2.419	6.817	0.38	1.12	0.751754	S	2	0	Lop
C32P8203I060110a	235	ERS402555	DK32	P8203	P8203-DK32	2010.42	3.284	7.681	4	1.83	0.675876	R	0	0	Lop
C32P8203I020110a	237	ERS402556	DK32	P8203	P8203-DK32	2010.09	2.951	7.348	0.5	1.17	0.573897	S	0	0	Lop
C32P8203I060110b	239	ERS402557	DK32	P8203	P8203-DK32	2010.42	3.284	7.681	1.5	1.76	0.525143	R	0	0	Lop
C32P8203I060111a	240	ERS402559	DK32	P8203	P8203-DK32	2011.42	4.284	8.681	1	6.36	0.421932	R	0	0	Lop
C32P8203I060111b	241	ERS402560	DK32	P8203	P8203-DK32	2011.42	4.284	8.681	0.5	1.82	0.573422	S	0	0	Lop
C32P8203I060111c	241.1	ERS402561	DK32	P8203	P8203-DK32	2011.42	4.284	8.681	1	3.09	0.467129	R	0	0	Lop
C32P8203I060111d	242	ERS402562	DK32	P8203	P8203-DK32	2011.42	4.284	8.681	1	6.43	0.622629	R	0	0	Lop
C32P8203I081711a	243	ERS402563	DK32	P8203	P8203-DK32	2011.63	4.495	8.892	1	6.32	0.428688	R	4	1	Hip
C32P8203I081711b	244	ERS402564	DK32	P8203	P8203-DK32	2011.63	4.495	8.892	2	4.02	0.583833	R	4	1	Hip
C32P8203I081712a	245	ERS402565	DK32	P8203	P8203-DK32	2012.63	5.495	9.892	1.5	2.21	0.769438	R	0	0	Lop
C32P8203I081712b	246	ERS402566	DK32	P8203	P8203-DK32	2012.63	5.495	9.892	0.75	5.62	0.57074	R	4	1	Hip
C32P8203I081712c	247	ERS402567	DK32	P8203	P8203-DK32	2012.63	5.495	9.892	0.75	1.19	0.580672	R	0	0	Lop
C34P3004I020910a	250	ERS402569	DK34	P3004	P3004-DK34	2010.11	0	6.895	0.19	2.8	0.807026	S	0	0	Lop
C35P3004I080712a	253	ERS402570	DK35	P3004	P3004-DK35	2012.6	6.4	9.389	0.38	4.51	0.674876	S	0	0	Lop
C35P3004I031306a	254	ERS402571	DK35	P3004	P3004-DK35	2006.2	0	2.989	0.125	6.32	1.08534	S	0	0	Lop
C35P3004I030112a	255	ERS402572	DK35	P3004	P3004-DK35	2012.17	5.967	8.956	0.25	0.87	0.531686	S	0	0	Lop
C35P3004I032006a	256	ERS402573	DK35	P3004	P3004-DK35	2006.22	0.019	3.008	0.19	6.5	0.92445	S	0	0	Lop
C35P3004I110807a	257	ERS402574	DK35	P3004	P3004-DK35	2007.86	1.653	4.642	1.5	6.02	0.859939	R	0	0	Lop
C35P3004I110807b	258	ERS402575	DK35	P3004	P3004-DK35	2007.86	1.653	4.642	1.5	5.36	0.836381	R	0	0	Lop
C35P3004I110807c	259	ERS402576	DK35	P3004	P3004-DK35	2007.86	1.653	4.642	0.5	3.95	0.940727	S	0	0	Lop
C35P3004I110807d	259.1	ERS402577	DK35	P3004	P3004-DK35	2007.86	1.653	4.642	0.5	5.93	0.76421	S	0	0	Lop
C35P3004I011007a	260	ERS402579	DK35	P3004	P3004-DK35	2007.03	0.825	3.814	0.5	1.7	0.833391	S	0	0	Lop
C35P3004I042407a	261	ERS402580	DK35	P3004	P3004-DK35	2007.32	1.113	4.102	0.5	1.38	0.922006	S	0	0	Lop
C35P3004I110807e	262	ERS402581	DK35	P3004	P3004-DK35	2007.86	1.653	4.642	0.5	0.89	0.908771	S	0	0	Lop
C35P3004I110807f	264	ERS402582	DK35	P3004	P3004-DK35	2007.86	1.653	4.642	0.125	0.89	0.875833	S	1	0	Lop
C35P3004I110807g	265	ERS402583	DK35	P3004	P3004-DK35	2007.86	1.653	4.642	0.125	0.82	0.779738	S	0	0	Lop
C35P3004I110807h	266	ERS402584	DK35	P3004	P3004-DK35	2007.86	1.653	4.642	0.064	1.04	0.837842	S	0	0	Lop
C26P9203I111312a	267	ERS402585	DK26	P9203	P9203-DK26	2012.87	0.683	0.683	0.25	1	0.468716	S	0	0	Lop
C26P9203I111312b	268	ERS402586	DK26	P9203	P9203-DK26	2012.87	0.683	0.683	0.25	0.46	0.731112	S	0	0	Lop
C26P9203I110612a	269	ERS402587	DK26	P9203	P9203-DK26	2012.85	0.664	0.664	0.19	1.42	0.514909	S	0	0	Lop
C26P9203I030712a	270	ERS402589	DK26	P9203	P9203-DK26	2012.19	0	0	0.25	0.46	0.730955	S	0	0	Lop
C26P9203I052212a	271	ERS402590	DK26	P9203	P9203-DK26	2012.39	0.208	0.208	0.19	2.46	0.896036	S	0	0	Lop
C26P9203I042412a	272	ERS402591	DK26	P9203	P9203-DK26	2012.32	0.13	0.13	0.125	2.57	0.955732	S	0	0	Lop
C26P9203I082912a	273	ERS402592	DK26	P9203	P9203-DK26	2012.66	0.477	0.477	0.25	0.5	0.699166	S	1	0	Lop
C26P9203I120512a	274	ERS402593	DK26	P9203	P9203-DK26	2012.93	0.745	0.745	0.125	0.7	0.645035	S	0	0	Lop
C26P9203I120512b	275	ERS402594	DK26	P9203	P9203-DK26	2012.93	0.745	0.745	0.25	0.35	0.660938	S	0	0	Lop
C36P9803I042209a	276	ERS402595	DK36	P9803	P9803-DK36	2009.31	0	0	0.19	0.33	0.763651	S	1	0	Lop
C36P9803I102609a	277	ERS402596	DK36	P9803	P9803-DK36	2009.82	0.511	0.511	0.19	0.29	0.860846	S	1	0	Lop
C36P9803I101410a	278	ERS402597	DK36	P9803	P9803-DK36	2010.79	1.478	1.478	0.38	0.58	0.432537	S	2	0	Lop
C36P9803I091510a	279	ERS402598	DK36	P9803	P9803-DK36	2010.71	1.397	1.397	0.75	0.64	0.558629	R	2	0	Lop
C36P9803I091510b	280	ERS402600	DK36	P9803	P9803-DK36	2010.71	1.397	1.397	0.75	0.35	0.528983	R	3	1	Hip
C36P9803I091510c	281	ERS402601	DK36	P9803	P9803-DK36	2010.71	1.397	1.397	0.5	1.67	0.695384	S	1	0	Lop
C36P9803I122010a	282	ERS402602	DK36	P9803	P9803-DK36	2010.97	1.661	1.661	0.38	1.03	0.339438	S	0	0	Lop
C36P9803I072010a	283	ERS402603	DK36	P9803	P9803-DK36	2010.55	1.245	1.245	1	1.38	0.558896	R	3	1	Hip
C36P9803I030110a	284	ERS402604	DK36	P9803	P9803-DK36	2010.17	0.859	0.859	0.19	1.34	0.751861	S	0	0	Lop
C36P9803I110712a	285	ERS402605	DK36	P9803	P9803-DK36	2012.85	3.542	3.542	0.38	1.16	0.420673	S	0	0	Lop
C36P9803I110712b	286	ERS402606	DK36	P9803	P9803-DK36	2012.85	3.542	3.542	0.75	1.14	0.553523	R	0	0	Lop
C36P9803I090611a	287	ERS402607	DK36	P9803	P9803-DK36	2011.68	2.373	2.373	0.25	0.77	0.731559	S	1	0	Lop
C36P9803I031511a	288	ERS402608	DK36	P9803	P9803-DK36	2011.21	1.897	1.897	0.38	0.39	0.770949	S	1	0	Lop
C36P9803I031511b	289	ERS402609	DK36	P9803	P9803-DK36	2011.21	1.897	1.897	0.38	1.15	0.395147	S	0	0	Lop
C36P9803I112811a	290	ERS402610	DK36	P9803	P9803-DK36	2011.91	2.6	2.6	0.38	0.28	0.685791	S	0	0	Lop
C36P9803I112811b	291	ERS402611	DK36	P9803	P9803-DK36	2011.91	2.6	2.6	0.19	0.27	0.73327	S	0	0	Lop
C36P9803I090611b	292	ERS402613	DK36	P9803	P9803-DK36	2011.68	2.373	2.373	0.75	0.43	0.669505	R	0	0	Lop
C37P2104I090202a	293	ERS402614	DK37	P2104	P2104-DK37	2002.67	0	0	0.19	0.39	0.770189	S	0	0	Lop
C06P2104I090606a	294	ERS402615	DK06	P2104	P2104-DK06	2006.68	0	4.011	0.19	0.34	0.8799	S	0	0	Lop
C06P2104I090606b	295	ERS402616	DK06	P2104	P2104-DK06	2006.68	0	4.011	0.19	1.86	0.809294	S	0	0	Lop
C06P2104I030707a	296	ERS402617	DK06	P2104	P2104-DK06	2007.19	0.503	4.514	1.5	1.46	0.610074	R	0	0	Lop
C06P2104I101007a	297	ERS402618	DK06	P2104	P2104-DK06	2007.78	1.094	5.105	1	1.6	0.528729	R	0	0	Lop
C06P2104I060408a	298	ERS402619	DK06	P2104	P2104-DK06	2008.43	1.745	5.755	1.5	1.47	0.782327	R	0	0	Lop
C06P2104I022309a	299	ERS402620	DK06	P2104	P2104-DK06	2009.15	2.463	6.474	1	1.01	0.659046	R	0	0	Lop
C06P2104I100509a	300	ERS402622	DK06	P2104	P2104-DK06	2009.76	3.081	7.092	1.5	1.45	0.703349	R	0	0	Lop
C06P2104I050410a	301	ERS402623	DK06	P2104	P2104-DK06	2010.34	3.661	7.672	0.75	1.84	0.569712	R	4	1	Hip
C06P2104I100410a	302	ERS402624	DK06	P2104	P2104-DK06	2010.76	4.078	8.089	0.5	0.7	0.539955	S	3	1	Hip
C06P2104I100410b	303	ERS402625	DK06	P2104	P2104-DK06	2010.76	4.078	8.089	0.75	1.36	0.265943	R	1	0	Lop
C06P2104I050410b	304	ERS402626	DK06	P2104	P2104-DK06	2010.34	3.661	7.672	0.5	0.53	0.540495	S	1	0	Lop
C06P2104I110612a	305	ERS402627	DK06	P2104	P2104-DK06	2012.85	6.167	10.178	0.5	0.47	0.749129	S	0	0	Lop
C06P2104I110612b	306	ERS402628	DK06	P2104	P2104-DK06	2012.85	6.167	10.178	0.75	0.64	0.631346	R	0	0	Lop
C06P2104I110612c	307	ERS402629	DK06	P2104	P2104-DK06	2012.85	6.167	10.178	0.75	0.45	0.689008	R	0	0	Lop
C03P4104I093010a	308	ERS402630	DK03	P4104	P4104-DK03	2010.75	3.243	8.202	1	2.54	0.25479	R	4	1	Hip
C03P4104I050311a	309	ERS402631	DK03	P4104	P4104-DK03	2011.34	3.836	8.794	0.75	3.26	0.179361	R	3	1	Hip
C03P4104I050311b	310.1	ERS402633	DK03	P4104	P4104-DK03	2011.34	3.836	8.794	1	1.48	0.252648	R	4	1	Hip
C03P4104I112409a	311	ERS402634	DK03	P4104	P4104-DK03	2009.9	2.394	7.352	2	3.93	0.231874	R	4	1	Hip
C03P4104I112409b	311.1	ERS402635	DK03	P4104	P4104-DK03	2009.9	2.394	7.352	1	0.5	1.20288	R	3	1	Hip
C03P4104I112409c	312	ERS402636	DK03	P4104	P4104-DK03	2009.9	2.394	7.352	1.5	2.32	0.236434	R	4	1	Hip
C03P4104I021408a	313	ERS402637	DK03	P4104	P4104-DK03	2008.12	0.616	5.575	0.5	3.75	0.75226	S	4	1	Hip
C03P4104I021408b	314	ERS402638	DK03	P4104	P4104-DK03	2008.12	0.616	5.575	0.5	1.18	0.613145	S	4	1	Hip
C03P4104I111907a	315	ERS402639	DK03	P4104	P4104-DK03	2007.89	0.38	5.338	0.5	3.18	0.707123	S	4	1	Hip
C03P4104I100908a	316	ERS402640	DK03	P4104	P4104-DK03	2008.77	1.269	6.228	1.5	1.63	0.575088	R	2	0	Lop
C03P4104I070207a	317	ERS402641	DK03	P4104	P4104-DK03	2007.51	0	4.958	0.38	2.23	0.642287	S	1	0	Lop
C03P4104I070207b	318	ERS402642	DK03	P4104	P4104-DK03	2007.51	0	4.958	0.38	1.96	0.721895	S	2	0	Lop
C03P4104I070207c	318.1	ERS402643	DK03	P4104	P4104-DK03	2007.51	0	4.958	0.38	3.94	0.794826	S	0	0	Lop
C03P4104I092707a	319	ERS402644	DK03	P4104	P4104-DK03	2007.74	0.235	5.193	0.75	1.91	0.762316	R	4	1	Hip
C03P4104I111907b	320	ERS402646	DK03	P4104	P4104-DK03	2007.89	0.38	5.338	0.5	2.14	0.615871	S	4	1	Hip
C03P4104I111907c	321	ERS402647	DK03	P4104	P4104-DK03	2007.89	0.38	5.338	0.5	0.86	0.884132	S	2	0	Lop
C03P4104I111907d	322	ERS402648	DK03	P4104	P4104-DK03	2007.89	0.38	5.338	0.5	1.3	0.981059	S	0	0	Lop
C30P6704I081006a	323	ERS402649	DK30	P6704	P6704-DK30	2006.61	0	0	0.125	1.1	0.861926	S	0	0	Lop
C46P6704I081308a	324	ERS402650	DK46	P6704	P6704-DK46	2008.62	0	2.008	0.094	0.3	0.782342	S	0	0	Lop
C36P6704I092611a	325	ERS402651	DK36	P6704	P6704-DK36	2011.74	0	5.127	0.125	0.73	0.783513	S	0	0	Lop
C36P6704I121112a	326	ERS402652	DK36	P6704	P6704-DK36	2012.95	1.209	6.336	1	1.72	0.860398	R	3	1	Hip
C36P6704I102312a	327	ERS402653	DK36	P6704	P6704-DK36	2012.81	1.075	6.202	1	1.79	0.827577	R	4	1	Hip
C46P6704I012609a	328	ERS402654	DK46	P6704	P6704-DK46	2009.07	0.452	2.461	0.125	3.44	0.686168	S	0	0	Lop
C36P6704I070212a	329	ERS402655	DK36	P6704	P6704-DK36	2012.51	0.768	5.895	0.19	0.89	0.85019	S	0	0	Lop
C44P7004I083110a	330	ERS402657	DK44	P7004	P7004-DK44	2010.67	1.055	3.097	0.5	0.46	0.834639	S	3	1	Hip
C44P7004I042810a	332	ERS402658	DK44	P7004	P7004-DK44	2010.33	0.713	2.755	0.25	0.46	0.910845	S	2	0	Lop
C44P7004I083110b	333	ERS402659	DK44	P7004	P7004-DK44	2010.67	1.055	3.097	0.5	0.95	0.657	S	0	0	Lop
C44P7004I083110c	334	ERS402660	DK44	P7004	P7004-DK44	2010.67	1.055	3.097	0.75	0.23	0.818036	R	2	0	Lop
C44P7004I083110d	335	ERS402661	DK44	P7004	P7004-DK44	2010.67	1.055	3.097	0.38	0.8	0.85387	S	0	0	Lop
C44P7004I081109a	336	ERS402662	DK44	P7004	P7004-DK44	2009.61	0	2.042	0.25	0.38	0.818608	S	1	0	Lop
C44P7004I100609a	337	ERS402663	DK44	P7004	P7004-DK44	2009.77	0.153	2.195	0.25	0.22	0.893502	S	1	0	Lop
C19P7004I072607a	338	ERS402664	DK19	P7004	P7004-DK19	2007.57	0	0	0.25	0.7	0.898673	S	1	0	Lop
C47P7204I051805a	339	ERS402665	DK47	P7204	P7204-DK47	2005.38	0	0	0.19	1	0.806649	S	0	0	Lop
C48P7204I082410a	340	ERS402667	DK48	P7204	P7204-DK48	2010.65	0	5.266	0.25	1.01	0.744678	S	1	0	Lop
C49P7204I020711a	341	ERS402668	DK49	P7204	P7204-DK49	2011.1	0	5.72	0.125	0.9	0.789061	S	0	0	Lop
C19P7204I102312a	342	ERS402669	DK19	P7204	P7204-DK19	2012.81	3.374	7.43	0.25	1.5	0.791176	S	0	0	Lop
C19P7204I110212a	343	ERS402670	DK19	P7204	P7204-DK19	2012.84	3.4	7.456	0.125	3.04	0.830687	S	0	0	Lop
C19P7204I110212b	344	ERS402671	DK19	P7204	P7204-DK19	2012.84	3.4	7.456	0.19	1.09	0.689054	S	0	0	Lop
C19P7204I110212c	345	ERS402672	DK19	P7204	P7204-DK19	2012.84	3.4	7.456	0.125	0.79	0.696724	S	0	0	Lop
C19P7204I060809a	346	ERS402673	DK19	P7204	P7204-DK19	2009.44	0	4.056	0.38	1.14	0.418554	S	2	0	Lop
C19P7204I121609a	347	ERS402674	DK19	P7204	P7204-DK19	2009.96	0.522	4.578	0.125	1.72	0.69405	S	0	0	Lop
C19P7204I121609b	348	ERS402675	DK19	P7204	P7204-DK19	2009.96	0.522	4.578	0.125	1.81	0.836747	S	0	0	Lop
C38P7204I011607a	349	ERS402676	DK38	P7204	P7204-DK38	2007.04	0	1.661	0.19	1.99	0.955038	S	0	0	Lop
C08P7304I101712a	351	ERS402678	DK08	P7304	P7304-DK08	2012.8	1.191	8.648	0.75	0.23	0.425243	R	0	0	Lop
C08P7304I103111a	352	ERS402679	DK08	P7304	P7304-DK08	2011.83	0.23	7.686	0.38	1.16	0.724991	S	0	0	Lop
C08P7304I080811a	353	ERS402680	DK08	P7304	P7304-DK08	2011.61	0	7.456	0.125	0.24	0.517808	S	0	0	Lop
C08P7304I050712a	354	ERS402681	DK08	P7304	P7304-DK08	2012.35	0.747	8.204	0.75	0.24	0.48657	R	0	0	Lop
C39P7304I092706a	355	ERS402682	DK39	P7304	P7304-DK39	2006.74	0	2.592	0.25	0.31	0.79525	S	0	0	Lop
C40P7304I011712a	356	ERS402683	DK40	P7304	P7304-DK40	2012.05	0	7.898	2	0.85	0.760166	R	0	0	Lop
C40P7304I011712b	357	ERS402684	DK40	P7304	P7304-DK40	2012.05	0	7.898	2	1.02	0.711076	R	0	0	Lop
C41P7604I051809a	358	ERS402685	DK41	P7604	P7604-DK41	2009.38	1.361	4.662	0.75	0.42	1.07837	R	0	0	Lop
C41P7604I051809b	359	ERS402686	DK41	P7604	P7604-DK41	2009.38	1.361	4.662	2	0.63	0.302748	R	1	0	Lop
C41P7604I051809c	360	ERS402688	DK41	P7604	P7604-DK41	2009.38	1.361	4.662	0.25	1.9	0.698874	S	1	0	Lop
C41P7604I051809d	361	ERS402689	DK41	P7604	P7604-DK41	2009.38	1.361	4.662	0.19	2.64	0.684084	S	1	0	Lop
C41P7604I082212a	362	ERS402690	DK41	P7604	P7604-DK41	2012.64	4.622	7.922	0.75	3.71	0.690681	R	2	0	Lop
C41P7604I082212b	363	ERS402691	DK41	P7604	P7604-DK41	2012.64	4.622	7.922	0.25	0.47	0.941719	S	0	0	Lop
C41P7604I082212c	364	ERS402692	DK41	P7604	P7604-DK41	2012.64	4.622	7.922	3	0.18	0.715807	R	0	0	Lop
C41P7604I082212d	365	ERS402693	DK41	P7604	P7604-DK41	2012.64	4.622	7.922	2	1.54	0.655959	R	0	0	Lop
C41P7604I010808a	366	ERS402694	DK41	P7604	P7604-DK41	2008.02	0	3.301	1	0.42	0.795665	R	0	0	Lop
C41P7604I010808b	367	ERS402695	DK41	P7604	P7604-DK41	2008.02	0	3.301	0.25	0.37	0.863994	S	0	0	Lop
C41P7604I052808a	368	ERS402696	DK41	P7604	P7604-DK41	2008.41	0.388	3.689	0.38	1.2	0.75729	S	3	1	Hip
C41P7604I053110a	369	ERS402697	DK41	P7604	P7604-DK41	2010.42	2.396	5.697	2	2.49	0.727626	R	0	0	Lop
C42P4005I060111a	370	ERS402699	DK42	P4005	P4005-DK42	2011.42	0.004	1.628	0.25	2.43	0.705192	S	0	0	Lop
C42P4005I053011a	371	ERS402700	DK42	P4005	P4005-DK42	2011.42	0	1.624	0.125	2.12	0.799901	S	0	0	Lop
C43P4005I101210a	372	ERS402701	DK43	P4005	P4005-DK43	2010.78	0.992	0.992	0.19	0.56	0.848775	S	3	1	Hip
C41P7604I102511a	374	ERS402703	DK41	P7604	P7604-DK41	2011.82	3.797	7.097	1.5	2.58	0.618975	R	0	0	Lop
C41P7604I102511b	375	ERS402704	DK41	P7604	P7604-DK41	2011.82	3.797	7.097	0.25	0.66	0.585052	S	0	0	Lop
C41P7604I030712a	377	ERS402705	DK41	P7604	P7604-DK41	2012.19	4.164	7.465	0.19	0.25	0.732391	S	0	0	Lop
C41P7604I012511a	378	ERS402706	DK41	P7604	P7604-DK41	2011.07	3.047	6.347	0.5	1.69	0.67741	S	4	1	Hip
C41P7604I012511b	379	ERS402707	DK41	P7604	P7604-DK41	2011.07	3.047	6.347	1	0.63	0.7041	R	0	0	Lop
C41P7604I031710a	380	ERS402709	DK41	P7604	P7604-DK41	2010.21	2.191	5.492	1.5	3.55	0.688676	R	0	0	Lop
C40P7604I072905a	381	ERS402710	DK40	P7604	P7604-DK40	2005.58	0	0.858	0.125	0.71	0.947959	S	0	0	Lop
C26P9904I112012a	382	ERS402711	DK26	P9904	P9904-DK26	2012.89	0	6.68	0.38	1.63	0.822181	S	0	0	Lop
C26P9904I120712a	383	ERS402712	DK26	P9904	P9904-DK26	2012.94	0.048	6.728	0.25	0.22	0.783442	S	0	0	Lop
C26P9904I120712b	384	ERS402713	DK26	P9904	P9904-DK26	2012.94	0.048	6.728	0.19	0.42	0.792147	S	0	0	Lop
C26P9904I120712c	385	ERS402714	DK26	P9904	P9904-DK26	2012.94	0.048	6.728	0.38	0.4	0.817336	S	0	0	Lop
C50P9904I070809a	386	ERS402715	DK50	P9904	P9904-DK50	2009.52	0	3.314	0.19	2.67	0.870315	S	1	0	Lop
C50P9904I083109a	387	ERS402716	DK50	P9904	P9904-DK50	2009.67	0.147	3.461	0.125	2.84	0.850374	S	0	0	Lop
C51P9904I072407a	388	ERS402717	DK51	P9904	P9904-DK51	2007.57	0	1.358	0.19	1.18	0.85354	S	0	0	Lop
C06P9904I100306a	389	ERS402718	DK06	P9904	P9904-DK06	2006.76	0.55	0.55	0.125	1.67	0.954281	S	0	0	Lop
C06P9904I031506a	390	ERS402720	DK06	P9904	P9904-DK06	2006.21	0	0	0.19	5.84	0.729366	S	2	0	Lop
C06P9904I032406a	391	ERS402721	DK06	P9904	P9904-DK06	2006.23	0.025	0.025	0.125	1.5	0.927444	S	0	0	Lop
C06P9904I032406b	392	ERS402722	DK06	P9904	P9904-DK06	2006.23	0.025	0.025	0.125	0.73	0.732532	S	0	0	Lop
C45P0205I061511a	393	ERS402723	DK45	P0205	P0205-DK45	2011.46	0.025	0.025	0.19	0.46	0.880524	S	0	0	Lop
C45P0205I071211a	394	ERS402724	DK45	P0205	P0205-DK45	2011.53	0.1	0.1	0.19	0.5	0.937238	S	0	0	Lop
C45P0205I120611a	395	ERS402725	DK45	P0205	P0205-DK45	2011.93	0.5	0.5	0.19	0.63	0.935707	S	0	0	Lop
C45P0205I060611a	396	ERS402726	DK45	P0205	P0205-DK45	2011.43	0	0	0.125	0.8	0.786024	S	0	0	Lop
C36P7704I042208a	397	ERS402727	DK36	P7704	P7704-DK36	2008.31	0.825	6.131	0.25	5.87	0.667905	S	0	0	Lop
C06P7704I030409a	398	ERS402728	DK06	P7704	P7704-DK06	2009.18	0	6.998	1.5	5.27	0.824137	R	0	0	Lop
C36P7704I071409a	399	ERS402729	DK36	P7704	P7704-DK36	2009.54	2.053	7.359	4	1.34	0.445033	R	4	1	Hip
C36P7704I031610a	400	ERS402731	DK36	P7704	P7704-DK36	2010.21	2.725	8.031	64	2.78	0.379879	R	4	1	Hip
C36P7704I031610c	402	ERS402733	DK36	P7704	P7704-DK36	2010.21	2.725	8.031	6	3.02	0.32598	R	3	1	Hip
C36P7704I031610d	403	ERS402734	DK36	P7704	P7704-DK36	2010.21	2.725	8.031	4	0.85	0.44539	R	4	1	Hip
C36P7704I031610e	404	ERS402735	DK36	P7704	P7704-DK36	2010.21	2.725	8.031	12	2.96	0.282055	R	2	0	Lop
C52P7704I100411a	405	ERS402736	DK52	P7704	P7704-DK52	2011.76	0.153	9.581	0.19	0.8	0.80304	S	0	0	Lop
C52P7704I080911a	406	ERS402737	DK52	P7704	P7704-DK52	2011.61	0	9.428	0.19	0.52	0.693995	S	0	0	Lop
C36P7704I020810a	407	ERS402738	DK36	P7704	P7704-DK36	2010.11	2.62	7.926	8	2.67	0.220626	R	4	1	Hip
C36P7704I112408a	408	ERS402739	DK36	P7704	P7704-DK36	2008.9	1.414	6.719	0.5	1.31	0.449304	S	0	0	Lop
C36P7704I112408b	409	ERS402740	DK36	P7704	P7704-DK36	2008.9	1.414	6.719	0.38	2.77	0.521761	S	1	0	Lop
C36P7704I062507a	410	ERS402742	DK36	P7704	P7704-DK36	2007.49	0	5.306	0.125	3.47	0.672395	S	0	0	Lop
C36P7704I062507b	410.1	ERS402743	DK36	P7704	P7704-DK36	2007.49	0	5.306	0.19	1.33	0.600882	S	0	0	Lop
C18P5504I110612a	411	ERS402744	DK18	P5504	P5504-DK18	2012.85	1.317	5.245	0.19	1.39	0.621165	S	0	0	Lop
C18P5504I042612a	412	ERS402745	DK18	P5504	P5504-DK18	2012.32	0.788	4.716	0.38	1.18	0.623305	S	0	0	Lop
C18P5504I042612b	412.1	ERS402746	DK18	P5504	P5504-DK18	2012.32	0.788	4.716	0.125	1.3	0.69305	S	0	0	Lop
C18P5504I091211a	413	ERS402747	DK18	P5504	P5504-DK18	2011.7	0.167	4.095	0.094	0.65	0.538608	S	0	0	Lop
C18P5504I091211b	413.1	ERS402748	DK18	P5504	P5504-DK18	2011.7	0.167	4.095	0.094	0.58	0.621184	S	0	0	Lop
C18P5504I071211a	414	ERS402749	DK18	P5504	P5504-DK18	2011.53	0	3.928	0.125	0.42	0.764916	S	0	0	Lop
C19P5504I120109a	415	ERS402750	DK19	P5504	P5504-DK19	2009.92	1.956	2.314	0.125	0.4	0.640232	S	0	0	Lop
C19P5504I111008a	416	ERS402751	DK19	P5504	P5504-DK19	2008.86	0.897	1.256	0.19	0.43	0.669439	S	0	0	Lop
C19P5504I121707a	417	ERS402752	DK19	P5504	P5504-DK19	2007.96	0	0.358	0.19	0.41	0.670177	S	0	0	Lop
C18P5504I042612c	440	ERS402780	DK18	P5504	P5504-DK18	2012.32	0.788	4.716	0.094	1.9	0.537262	S	0	0	Lop
C04P2505I010313c	LRJ01.1	NA	DK04	P2505	P2505-DK04	2013.01	5.328	5.328	0.094	0.44	0.819331	S	0	0	Lop
C04P2505I010313a	LRJ01.2	ERS402837	DK04	P2505	P2505-DK04	2013.01	5.328	5.328	NA	0.91	0.75685	NA	0	0	Lop
C04P2505I010313b	LRJ02	ERS402838	DK04	P2505	P2505-DK04	2013.01	5.328	5.328	0.38	0.85	0.930005	S	0	0	Lop
C06P4405I112112a	LRJ03	ERS402839	DK06	P4405	P4405-DK06	2012.89	2.067	2.067	1	0.34	0.270654	R	4	1	Hip
C06P4405I052213a	LRJ04	ERS402840	DK06	P4405	P4405-DK06	2013.39	2.57	2.57	4	0.55	0.266558	R	4	1	Hip
C07P5005I052213a	LRJ05	ERS402841	DK07	P5005	P5005-DK07	2013.39	1.503	1.503	1.5	0.38	0.58287	R	1	0	Lop
C13P0504I120512a	LRJ06	ERS402842	DK13	P0504	P0504-DK13	2012.93	7.07	7.231	2	0.48	0.291703	R	4	1	Hip
C13P0504I120512b	LRJ07	ERS402843	DK13	P0504	P0504-DK13	2012.93	7.07	7.231	0.25	0.71	0.532922	S	0	0	Lop
C12P1404I112912a	LRJ08	ERS402844	DK12	P1404	P1404-DK12	2012.91	6.6518	6.652	0.75	0.44	0.477058	R	0	0	Lop
C12P1404I041713a	LRJ09	ERS402845	DK12	P1404	P1404-DK12	2013.3	7.0356	7.036	1.5	5.56	0.182403	R	4	1	Hip
C54P3305I111411a	LRJ10	NA	DK54	P3305	P3305-DK54	2011.87	0.189	0.189	0.094	0.79	0.968791	S	0	0	Lop
C54P3305I090611a	LRJ11	NA	DK54	P3305	P3305-DK54	2011.68	0	0	0.094	0.94	0.945645	S	0	0	Lop
C54P3205I111411a	LRJ12	NA	DK54	P3205	P3205-DK54	2011.87	0.173	0.173	0.75	1.26	0.88637	R	0	0	Lop
C54P3205I091211a	LRJ13	NA	DK54	P3205	P3205-DK54	2011.7	0	0	1.5	0.69	0.85932	R	0	0	Lop
C09P0804I010213a	LRJ14	ERS402846	DK09	P0804	P0804-DK09	2013.01	6.65	6.65	1	1.23	0.643156	R	0	0	Lop
C09P0804I010213b	LRJ15	ERS402847	DK09	P0804	P0804-DK09	2013.01	6.65	6.65	1.5	0.86	0.557555	R	2	0	Lop
C15P1905I041913a	LRJ16	ERS402848	DK15	P1905	P1905-DK15	2013.3	4.758	5.966	1	0.28	0.864448	R	1	0	Lop
C12P1404I102907a	LRJ18	ERS402850	DK12	P1404	P1404-DK12	2007.83	1.5685	1.568	6	0.66	0.556318	R	4	1	Hip
C12P1404I070510a	LRJ19	ERS402851	DK12	P1404	P1404-DK12	2010.51	4.2527	4.253	2	2.58	0.359749	R	2	0	Lop
C12P1404I012210a	LRJ20	ERS402852	DK12	P1404	P1404-DK12	2010.06	3.7993	3.799	0.5	2.98	0.466341	S	4	1	Hip
C54P0305I100611a	LRJ21	NA	DK54	P0305	P0305-DK54	2011.77	0.322	0.519	1.5	1.13	0.696698	R	0	0	Lop
C54P0305I100611b	LRJ22	NA	DK54	P0305	P0305-DK54	2011.77	0.322	0.519	0.094	0.62	0.872261	S	0	0	Lop
C54P0305I061011a	LRJ23	NA	DK54	P0305	P0305-DK54	2011.44	0	0.197	0.125	1.05	0.900829	S	0	0	Lop
C54P0305I022912a	LRJ24	NA	DK54	P0305	P0305-DK54	2012.16	0.719	0.917	0.19	2.05	0.864014	S	0	0	Lop
C54P0305I080812a	LRJ25	NA	DK54	P0305	P0305-DK54	2012.61	1.161	1.358	0.047	1.83	0.713792	S	0	0	Lop
C54P0305I052913a	LRJ26	NA	DK54	P0305	P0305-DK54	2013.41	1.969	2.167	0.047	2.25	0.742563	S	0	0	Lop
C55P0405I032305a	LRJ27	NA	DK55	P0405	P0405-DK55	2005.23	0	0	0.125	0.37	0.81742	S	1	0	Lop
C55P0405I050807a	LRJ29	NA	DK55	P0405	P0405-DK55	2007.36	0.728	2.125	0.5	3.2	0.197445	S	1	0	Lop
C55P0405I060308a	LRJ30	NA	DK55	P0405	P0405-DK55	2008.43	1.797	3.194	1.5	3.04	0.252549	R	4	1	Hip
C54P0405I080811a	LRJ31	NA	DK54	P0405	P0405-DK54	2011.61	0	6.375	0.094	0.88	0.884566	S	0	0	Lop
C18P0405I120512a	LRJ32	NA	DK18	P0405	P0405-DK18	2012.93	0	7.7	32	1.36	0.506936	R	4	1	Hip
C18P0405I121812a	LRJ33	NA	DK18	P0405	P0405-DK18	2012.97	0.036	7.736	2	1.42	0.442001	R	4	1	Hip
C18P0405I121812b	LRJ34	NA	DK18	P0405	P0405-DK18	2012.97	0.036	7.736	6	1.97	0.28636	R	4	1	Hip
C18P0405I052913a	LRJ35	NA	DK18	P0405	P0405-DK18	2013.41	0.482	8.182	32	2.4	0.815352	R	0	0	Lop
C17P3804I012308a	A	ERS402825	DK17	P3804	P3804-DK17	2008.06	1.383	1.383	0.25	2.1	0.966655	S	1	0	Lop
C17P3804I102208a	B	ERS402826	DK17	P3804	P3804-DK17	2008.81	2.13	2.13	0.19	0.51	0.358942	S	1	0	Lop
C17P3804I040511a	C	ERS402827	DK17	P3804	P3804-DK17	2011.26	4.583	4.583	0.19	0.62	0.768417	S	0	0	Lop
C17P3804I102208b	D	ERS402828	DK17	P3804	P3804-DK17	2008.81	2.13	2.13	0.125	2.23	0.913526	S	0	0	Lop
C17P3804I102208c	E	ERS402829	DK17	P3804	P3804-DK17	2008.81	2.13	2.13	0.125	1.82	0.62648	S	0	0	Lop
C17P3804I041812a	F	ERS402830	DK17	P3804	P3804-DK17	2012.3	5.619	5.619	0.125	0.94	1.07452	S	3	1	Hip
C17P3804I102208d	G	ERS402831	DK17	P3804	P3804-DK17	2008.81	2.13	2.13	0.094	3.32	0.756255	S	0	0	Lop
C17P3804I102208e	H	ERS402832	DK17	P3804	P3804-DK17	2008.81	2.13	2.13	0.25	2.94	0.657617	S	0	0	Lop
C17P3804I090506a	Ii	ERS402833	DK17	P3804	P3804-DK17	2006.68	0	0	0.094	1.63	1.08944	S	0	0	Lop
C17P3804I040511b	J	ERS402834	DK17	P3804	P3804-DK17	2011.26	4.583	4.583	0.19	1.47	0.767856	S	0	0	Lop
C17P3804I102208f	K	ERS402835	DK17	P3804	P3804-DK17	2008.81	2.13	2.13	0.094	2.61	0.734077	S	0	0	Lop
C17P3804I040511c	L	ERS402836	DK17	P3804	P3804-DK17	2011.26	4.583	4.583	0.25	2.87	0.849791	S	0	0	Lop
C17P3804I040511d	M	ERS402853	DK17	P3804	P3804-DK17	2011.26	4.583	4.583	0.5	4.4	0.728064	S	0	0	Lop
C17P3804I041812b	N	ERS402854	DK17	P3804	P3804-DK17	2012.3	5.619	5.619	0.032	1.72	0.920725	S	0	0	Lop
C17P3804I040511e	O	ERS402858	DK17	P3804	P3804-DK17	2011.26	4.583	4.583	0.064	1.05	0.452291	S	0	0	Lop
C17P3804I102208g	P	ERS402859	DK17	P3804	P3804-DK17	2008.81	2.13	2.13	0.19	1.12	0.88421	S	1	0	Lop
C17P3804I012308d	Q	ERS402860	DK17	P3804	P3804-DK17	2008.06	1.383	1.383	0.19	2.24	0.99832	S	0	0	Lop
C17P3804I012907a	R	ERS402861	DK17	P3804	P3804-DK17	2007.08	0.399	0.399	0.38	0.59	1.04128	S	1	0	Lop
C17P3804I102208h	S	ERS402862	DK17	P3804	P3804-DK17	2008.81	2.13	2.13	0.125	3	0.75674	S	0	0	Lop
C17P3804I102208i	T	ERS402863	DK17	P3804	P3804-DK17	2008.81	2.13	2.13	0.094	2.04	0.782317	S	0	0	Lop
C17P3804I040511f	U	ERS402864	DK17	P3804	P3804-DK17	2011.26	4.583	4.583	0.125	0.68	0.96609	S	0	0	Lop
C17P3804I041812d	V	ERS402865	DK17	P3804	P3804-DK17	2012.3	5.619	5.619	0.032	2.05	0.938208	S	0	0	Lop
C17P3804I040511g	X	ERS402866	DK17	P3804	P3804-DK17	2011.26	4.583	4.583	0.064	1.23	0.459997	S	0	0	Lop
C17P3804I040511h	Y	ERS402867	DK17	P3804	P3804-DK17	2011.26	4.583	4.583	0.25	0.61	0.642374	S	0	0	Lop
C35P3004I041513a	500	NA	DK35	P3004	P3004-DK35	2013.29	7.089	10.078	0.38	5.6	0.79086	S	1	0	Lop
C35P3004I041513b	500.1	NA	DK35	P3004	P3004-DK35	2013.29	7.089	10.078	0.38	5.99	0.372719	S	1	0	Lop
C57P9204I092612a	501	NA	DK57	P9204	P9204-DK57	2012.74	4.047	6.961	2	0.4	0.415459	R	0	0	Lop
C26P9904I091013a	503	NA	DK26	P9904	P9904-DK26	2013.69	0.806	7.486	0.19	0.28	0.664356	S	0	0	Lop
C26P9904I091013b	504	NA	DK26	P9904	P9904-DK26	2013.69	0.806	7.486	0.19	0.25	0.679903	S	0	0	Lop
C57P9204I062513b	505.1	NA	DK57	P9204	P9204-DK57	2013.49	4.795	7.709	2	0.68	0.736653	R	1	0	Lop
C57P9204I062513c	506	NA	DK57	P9204	P9204-DK57	2013.49	4.795	7.709	2	NA	0.952234	R	0	0	Lop
C26P9904I091013c	508	NA	DK26	P9904	P9904-DK26	2013.69	0.806	7.487	0.38	1.21	0.77255	S	0	0	Lop
C26P9904I091013d	509	NA	DK26	P9904	P9904-DK26	2013.69	0.806	7.487	0.38	1.92	0.443299	S	0	0	Lop
C36P6704I022613a	510	NA	DK36	P6704	P6704-DK36	2013.16	1.42	6.548	0.5	0.33	0.855501	S	2	0	Lop
C08P5304I111011a	511	NA	DK08	P5304	P5304-DK08	2011.86	6.995	6.995	8	0.77	0.43232	R	4	1	Hip
C08P5304I111011b	511.1	NA	DK08	P5304	P5304-DK08	2011.86	6.995	6.995	12	0.47	0.450904	R	1	0	Lop
C08P5304I111204a	512	NA	DK08	P5304	P5304-DK08	2004.87	0	0	0.19	0.51	0.810433	S	0	0	Lop
C08P5304I110205a	513	NA	DK08	P5304	P5304-DK08	2005.84	0.973	0.973	0.38	1.27	0.696794	S	0	0	Lop
C08P5304I101106a	514	NA	DK08	P5304	P5304-DK08	2006.78	1.914	1.914	0.5	0.45	0.763884	S	0	0	Lop
C32P8203I081210a	515	NA	DK32	P8203	P8203-DK32	2010.62	3.481	7.879	1.5	1.2	0.405746	R	2	0	Lop
C32P8203I081210b	515.1	NA	DK32	P8203	P8203-DK32	2010.62	3.481	7.879	1.5	8.19	0.338139	R	0	0	Lop
C08P5304I092909a	516	NA	DK08	P5304	P5304-DK08	2009.75	4.881	4.881	4	1.32	0.839865	R	0	0	Lop
C08P5304I121410a	517	NA	DK08	P5304	P5304-DK08	2010.96	6.089	6.089	8	0.98	0.456016	R	4	1	Hip
C08P5304I121907a	518	NA	DK08	P5304	P5304-DK08	2007.97	3.103	3.103	4	1.01	0.865078	R	0	0	Lop
C08P5304I101408a	519	NA	DK08	P5304	P5304-DK08	2008.79	3.923	3.923	3	1.37	0.844652	R	0	0	Lop
C08P5304I110712a	521	NA	DK08	P5304	P5304-DK08	2012.85	7.986	7.986	8	0.97	0.431263	R	3	1	Hip
C08P5304I030613a	522	NA	DK08	P5304	P5304-DK08	2013.18	8.317	8.317	12	0.72	0.423167	R	0	0	Lop
C08P6904I022111a	523	NA	DK08	P6904	P6904-DK08	2011.14	0	5.982	0.064	1.49	0.719691	S	1	0	Lop
C58P6904I111307a	524	NA	DK58	P6904	P6904-DK58	2007.87	2.087	2.709	1.5	0.54	0.879728	R	0	0	Lop
C58P6904I041508a	525	NA	DK58	P6904	P6904-DK58	2008.29	2.509	3.132	1.5	0.74	0.892308	R	0	0	Lop
C58P1404I033108d	526	NA	DK58	P1404	P1404-DK58	2008.25	0	1.992	0.064	1.19	0.862153	S	0	0	Lop
C58P6904I082107a	528	NA	DK58	P6904	P6904-DK58	2007.64	1.859	2.482	0.094	0.65	0.84027	S	0	0	Lop
C40P6904I090506a	529	NA	DK40	P6904	P6904-DK40	2006.68	0	1.52	0.25	1.01	0.790698	S	0	0	Lop
C58P6904I101205a	530	NA	DK58	P6904	P6904-DK58	2005.78	0	0.623	0.094	0.63	0.910375	S	0	0	Lop
C58P6904I060908a	531	NA	DK58	P6904	P6904-DK58	2008.44	2.658	3.281	1.5	0.75	0.87647	R	0	0	Lop

## Sheet: Legend
Supplementary Dataset S1: Isolate information and phenotyping data.
ID: The id of the isolate.
Sequence_ID: Sequence id of isolate for internal use and can be referenced to the isolate collection published and analyzed in Marvig et al.: "Convergent evolution and adaptation of Pseudomonas aeruginosa within patients with cystic fibrosis", Nature Genetics 47, (2015).
SRA_accNo: Accession number for sequences published previously in Marvig et al.: "Convergent evolution and adaptation of Pseudomonas aeruginosa within patients with cystic fibrosis", Nature Genetics 47, (2015).
Genotype: The clone type/genotype of the isolate.
Patient: The patient wherefrom the isolate has been sampled.
Lineage: Patient-Genotype combination distinguishing specific clone types evolving in a given patient.
Date_no: Date of sampling, using fraction of year.
IageCT: The "Infection age of the Clone Type", the time (in years) since the clone type of the specific isolate was first detected in the patient from which the specific isolate was sampled. This is referred to in the study as "the time since first detection" or "colonization time" or "age of the lineage".
Length1PA: The time (in years) since P. aeruginosa was first positively cultured from the patient's lungs, regardless of clone type.
PersisterScore: Score of 0-4 according to minimum number of spotted cultures that grew after antibiotic exposure (minimum of 2 biological replicates of 4 spots, 8 total spots).
cip: MIC of Ciprofloxacin.
AdhesionN: OD of crystal violet normalised against 20h of growth.
GR_LB: Growth rate in LB, h-1.
cipR: Isolate classification as ciprofloxacin sensitive or resistant based on EUCAST breakpoint of .5.
Persister: Hip versus Lop classification as 1 versus 0 using a cutoff of at least 3 spots growth in each biological replicate.
Persister_CIP: persister class from ciprofloxacin screen alone.
