# Supplementary material for: Bacterial persisters in long-term infection: Emergence and fitness in a complex host environment
Source: PLoS Pathog. 2020 Dec 14;16(12):e1009112. doi: 10.1371/journal.ppat.1009112 (PMC7769609; doi:10.1371/journal.ppat.1009112)
Supplement: S2 Dataset — Mutated genes enriched in Hip versus Lop isolates as assessed from a convergent evolution perspective accounting for lineage adaptation. Lineage enrichment ratio was calculated by dividing lineage-based gene mutation enrichment within Hip variants by that within Lop variants for each gene. Top Hip-linked genes were selected via the following criteria: greater than 2 lineages presenting mutations in that gene in the Hip population and a lineage enrichment ratio greater than 2. (XLSX) [file ppat.1009112.s006.xlsx]

## Sheet: LineageEnrichment_Coding
Locus tag	Gene Name	Gene Function	Lineages with mutations in Hips	Hip Lineage Enrichment	Hip P-val SurvivalFx	Lineages with mutations in Lops	Lop Lineage Enrichment	Lop P-val SurvivalFx	Lineage Enrichment Ratio (Hip Lin. Enrich. / Lop Lin. Enrich.)	PseudoCAP	GO
PA0339		hypothetical protein	3	32.609	0	2	10.526	0.001	3.09795	hypothetical
PA2894		hypothetical protein	4	74.074	0	3	24.194	0	3.06167	hypothetical
PA4462	rpoN	RNA polymerase sigma-54 factor	3	15.228	0	2	5.102	0.008	2.98471	Transcriptional regulators	DNA binding, sigma factor activity
PA4856	retS	RetS (Regulator of Exopolysaccharide and Type III Secretion)	5	16.502	0	5	6.649	0	2.48188	Two-component regulatory systems	phosphorelay signal transduction system
PA0977		hypothetical protein	3	78.947	0	3	32.967	0	2.39473	hypothetical
PA3183	zwf	glucose-6-phosphate 1-dehydrogenase	4	24.096	0	4	10.076	0	2.39143	Carbon compound catabolism, Energy metabolism	carbon utilization, generation of precursor metabolites and energy, glucose metabolic process
PA1224		probable NAD(P)H dehydrogenase	3	30.928	0	3	14.151	0	2.18557	NA	NA
PA1600		probable cytochrome c	3	19.231	0	3	8.824	0	2.1794	Energy metabolism	electron transfer activity
PA2685	vgrG4	VgrG4	3	10.204	0	3	4.862	0.004	2.09872	Protein secretion/export apparatus	type VI protein secretion
PA3640	dnaE	DNA polymerase III, alpha chain	3	6.637	0.001	3	3.171	0.016	2.09303	DNA replication, recombination, modification and repair	DNA metabolic process, DNA polymerase activity
PA1380		probable transcriptional regulator	3	24.39	0	3	11.858	0	2.05684	Transcriptional regulators	DNA-binding transcription factor activity
PA2403	fpvG	FpvG	3	18.182	0	3	9.063	0	2.00618	Membrane proteins	pyoverdine biosynthetic process

## Sheet: LineageEnrichment_NonCoding
Noncoding region	Strand	Gene Names	Gene Functions	Region Start	Region End	Lineages with mutations in Hips	Hip Lineage Enrichment	Hip P-val SurvivalFx	Lineages with mutations in Lops	Lop Lineage Enrichment	Lop P-val SurvivalFx	Lineage Enrichment Ratio (Hip Lin. Enrich. / Lop Lin. Enrich.)
PA5291//PA5292	+//-	betT2//pchP	glycine betaine transport//phosphorylcholine phosphatase	5957166	5957207	5	166.667	0	6	82.192	0	2.02778
PA4089//PA4090	+//+	PA4089//PA4090	probable short-chain dehydrogenase//hypothetical protein	4573073	4573284	3	15.152	0	2	5.814	0.005	2.60612
